# Supplementary material for: The Effects of Anthocyanins Added to Semen Diluent on Semen Quality, Semen Antioxidant Capacity, and Sperm Apoptosis in Zi Geese
Source: Animals (Basel). 2025 Nov 13;15(22):3281. doi: 10.3390/ani15223281 (PMC12649422; doi:10.3390/ani15223281)
Supplement: Supplementary file 1 [file animals-15-03281-s001.zip]

Archive with 1 entries (1 files):
- animals-3986616-supplementary.pdf
